# Supplementary material for: Species mtDNA genetic diversity explained by infrapopulation size in a host‐symbiont system
Source: Ecol Evol. 2015 Nov 24;5(24):5801–9. doi: 10.1002/ece3.1842 (PMC4717341; doi:10.1002/ece3.1842)
Supplement: Supplementary file 2 — Table S1. Sampling details: locality, date of sampling, sample size, samples id, collectors and GenBank accesions. [file ECE3-5-5801-s002.xls]

## Sheet: Hoja1
Sample ID	GenBank accession	Feather mite species	Bird host species	Bird ID	Collectors	Country	State/Province	Exact Site
1005	KT025473	Dolichodectes hispanicus	Hippolais polyglotta	3L49847	Jorge Doña	Spain	Andalusia	La menacha
1006	KT025474	Dolichodectes hispanicus	Hippolais polyglotta	3L49847	Jorge Doña	Spain	Andalusia	La menacha
1009	KT025475	Dolichodectes hispanicus	Hippolais polyglotta	3L49847	Jorge Doña	Spain	Andalusia	La menacha
1008	KT025476	Dolichodectes hispanicus	Hippolais polyglotta	3L49847	Jorge Doña	Spain	Andalusia	La menacha
1049	KT025477	Dolichodectes hispanicus	Hippolais polyglotta	1L51122	Jorge Doña	Spain	Andalusia	La menacha
1021	KT025478	Dolichodectes hispanicus	Hippolais polyglotta	1L51122	Jorge Doña	Spain	Andalusia	La menacha
1022	KT025479	Dolichodectes hispanicus	Hippolais polyglotta	1L51122	Jorge Doña	Spain	Andalusia	La menacha
1023	KT025480	Dolichodectes hispanicus	Hippolais polyglotta	1L51122	Jorge Doña	Spain	Andalusia	La menacha
1024	KT025481	Dolichodectes hispanicus	Hippolais polyglotta	1L51122	Jorge Doña	Spain	Andalusia	La menacha
1015	KT025482	Dolichodectes hispanicus	Hippolais polyglotta	3L49850	Jorge Doña	Spain	Andalusia	La menacha
1016	KT025483	Dolichodectes hispanicus	Hippolais polyglotta	3L49850	Jorge Doña	Spain	Andalusia	La menacha
1017	KT025484	Dolichodectes hispanicus	Hippolais polyglotta	3L49850	Jorge Doña	Spain	Andalusia	La menacha
1018	KT025485	Dolichodectes hispanicus	Hippolais polyglotta	3L49850	Jorge Doña	Spain	Andalusia	La menacha
1010	KT025486	Dolichodectes hispanicus	Hippolais polyglotta	MR1932	Jorge Doña	Spain	Andalusia	A. san antonio
1050	KT025487	Dolichodectes hispanicus	Hippolais polyglotta	3L49845	Jorge Doña	Spain	Andalusia	La menacha
1007	KT025488	Dolichodectes hispanicus	Hippolais polyglotta	3L49847	Jorge Doña	Spain	Andalusia	La menacha
1338	KT025489	Dolichodectes hispanicus	Hippolais polyglotta	3L49850	Jorge Doña	Spain	Andalusia	La menacha
1319	KT025490	Dolichodectes hispanicus	Hippolais polyglotta	3L49845	Jorge Doña	Spain	Andalusia	La menacha
1053	KT025491	Dolichodectes hispanicus	Hippolais polyglotta	3L49845	Jorge Doña	Spain	Andalusia	La menacha
1046	KT025492	Dolichodectes hispanicus	Hippolais polyglotta	MR1932	Jorge Doña	Spain	Andalusia	A. san antonio
1012	KT025493	Dolichodectes hispanicus	Hippolais polyglotta	MR1932	Jorge Doña	Spain	Andalusia	A. san antonio
1054	KT025494	Dolichodectes hispanicus	Hippolais polyglotta	MR1932	Jorge Doña	Spain	Andalusia	A. san antonio
1014	KT025495	Dolichodectes hispanicus	Hippolais polyglotta	MR1932	Jorge Doña	Spain	Andalusia	A. san antonio
1025	KT025496	Dolichodectes hispanicus	Hippolais polyglotta	3L49845	Jorge Doña	Spain	Andalusia	La menacha
1026	KT025497	Dolichodectes hispanicus	Hippolais polyglotta	3L49845	Jorge Doña	Spain	Andalusia	La menacha
204_C	KP193460	Dolichodectes hispanicus	Hippolais polyglotta	3N17688	Alberto Alvarez	Spain	Valencia	Tabarca
197_C	KP193461	Dolichodectes hispanicus	Hippolais polyglotta	N759025	Roger Jovani	Spain	Andalusia	Manecorro
199_C	KP193462	Dolichodectes hispanicus	Hippolais polyglotta	KR8333	Roger Jovani	Spain	Andalusia	Guadiamar
202_C	KP193463	Dolichodectes hispanicus	Hippolais polyglotta	N490753	Roger Jovani	Spain	Andalusia	Manecorro
206_C	KP193459	Dolichodectes hispanicus	Hippolais polyglotta	2N41805	Alberto Alvarez	Spain	Valencia	Tabarca
1183	KT025328	Monojoubertia microphylla	Fringilla coelebs	L231965	Jorge Doña	Spain	Andalusia	Cazorla (zona piscina)
1193	KT025329	Monojoubertia microphylla	Fringilla coelebs	L231978	Jorge Doña	Spain	Andalusia	Cazorla (inmed. casa)
1244	KT025330	Monojoubertia microphylla	Fringilla coelebs	L231986	Jorge Doña	Spain	Andalusia	Cazorla (inmed. casa)
1192	KT025331	Monojoubertia microphylla	Fringilla coelebs	L231978	Jorge Doña	Spain	Andalusia	Cazorla (inmed. casa)
1202	KT025332	Monojoubertia microphylla	Fringilla coelebs	L231977	Jorge Doña	Spain	Andalusia	Cazorla (inmed. casa)
1185	KT025333	Monojoubertia microphylla	Fringilla coelebs	L231965	Jorge Doña	Spain	Andalusia	Cazorla (zona piscina)
1195	KT025334	Monojoubertia microphylla	Fringilla coelebs	L231978	Jorge Doña	Spain	Andalusia	Cazorla (inmed. casa)
1186	KT025335	Monojoubertia microphylla	Fringilla coelebs	L231965	Jorge Doña	Spain	Andalusia	Cazorla (zona piscina)
1187	KT025336	Monojoubertia microphylla	Fringilla coelebs	L231988	Jorge Doña	Spain	Andalusia	Cazorla (inmed. casa)
1189	KT025337	Monojoubertia microphylla	Fringilla coelebs	L231988	Jorge Doña	Spain	Andalusia	Cazorla (inmed. casa)
1194	KT025338	Monojoubertia microphylla	Fringilla coelebs	L231978	Jorge Doña	Spain	Andalusia	Cazorla (inmed. casa)
1196	KT025339	Monojoubertia microphylla	Fringilla coelebs	L231978	Jorge Doña	Spain	Andalusia	Cazorla (inmed. casa)
1198	KT025340	Monojoubertia microphylla	Fringilla coelebs	L231986	Jorge Doña	Spain	Andalusia	Cazorla (inmed. casa)
1201	KT025341	Monojoubertia microphylla	Fringilla coelebs	L231986	Jorge Doña	Spain	Andalusia	Cazorla (inmed. casa)
1188	KT025342	Monojoubertia microphylla	Fringilla coelebs	L231988	Jorge Doña	Spain	Andalusia	Cazorla (inmed. casa)
1191	KT025343	Monojoubertia microphylla	Fringilla coelebs	L231988	Jorge Doña	Spain	Andalusia	Cazorla (inmed. casa)
1190	KT025344	Monojoubertia microphylla	Fringilla coelebs	L231988	Jorge Doña	Spain	Andalusia	Cazorla (inmed. casa)
1182	KT025345	Monojoubertia microphylla	Fringilla coelebs	L231965	Jorge Doña	Spain	Andalusia	Cazorla (zona piscina)
1204	KT025346	Monojoubertia microphylla	Fringilla coelebs	L231977	Jorge Doña	Spain	Andalusia	Cazorla (inmed. casa)
1184	KT025347	Monojoubertia microphylla	Fringilla coelebs	L231965	Jorge Doña	Spain	Andalusia	Cazorla (zona piscina)
1205	KT025348	Monojoubertia microphylla	Fringilla coelebs	L231977	Jorge Doña	Spain	Andalusia	Cazorla (inmed. casa)
1199	KT025349	Monojoubertia microphylla	Fringilla coelebs	L231986	Jorge Doña	Spain	Andalusia	Cazorla (inmed. casa)
1206	KT025350	Monojoubertia microphylla	Fringilla coelebs	L231977	Jorge Doña	Spain	Andalusia	Cazorla (inmed. casa)
1197	KT025351	Monojoubertia microphylla	Fringilla coelebs	L231986	Jorge Doña	Spain	Andalusia	Cazorla (inmed. casa)
1203	KT025352	Monojoubertia microphylla	Fringilla coelebs	L231977	Jorge Doña	Spain	Andalusia	Cazorla (inmed. casa)
397_C	KP193484	Monojoubertia microphylla	Fringilla coelebs	SVM-11-0429-4(1)	S.V.Mironov	Russia	Kaliningrad	Rybachy,_Fringilla_field_station
102_C	KP193483	Monojoubertia microphylla	Fringilla coelebs	L231968	Roger Jovani	Spain	Andalusia	Cazorla_(Zona_piscina)
103_C	KP193482	Monojoubertia microphylla	Fringilla coelebs	L231972	Roger Jovani	Spain	Andalusia	Cazorla_(Zona_piscina)
105_C	KP193479	Monojoubertia microphylla	Fringilla coelebs	L231986	Roger Jovani	Spain	Andalusia	Cazorla_(Inmed._casa)
140_C	KP193478	Monojoubertia microphylla	Fringilla coelebs	L231991	Roger Jovani	Spain	Andalusia	Cazorla_(Inmed._casa)
141_C	KP193480	Monojoubertia microphylla	Fringilla coelebs	L231965	Roger Jovani	Spain	Andalusia	Cazorla_(Zona_piscina)
195_C	KP193481	Monojoubertia microphylla	Fringilla coelebs	L103386	Roger Jovani	Spain	Andalusia	Cazorla
398_C	KP193485	Monojoubertia microphylla	Fringilla coelebs	SVM-11-0502-2(1)	S.V.Mironov	Russia	Kaliningrad	Rybachy,_Fringilla_field_station
399_C	KP193486	Monojoubertia microphylla	Fringilla coelebs	SVM-12-0423-3(1)	S.V.Mironov	Russia	Kaliningrad	Rybachy,_Fringilla_field_station
400_C	KP193487	Monojoubertia microphylla	Fringilla coelebs	SVM-12-0426-4(1)	S.V.Mironov	Russia	Kaliningrad	Rybachy,_Fringilla_field_station
222_C	KP193492	Proctophyllodes acanthicaulus	Muscicapa striata	KX7773	Alberto Alvarez	Spain	Valencia	Tabarca
225_C	KP193493	Proctophyllodes acanthicaulus	Muscicapa striata	KX7813	Alberto Alvarez	Spain	Valencia	Tabarca
227_C	KP193494	Proctophyllodes acanthicaulus	Muscicapa striata	KX7818	Alberto Alvarez	Spain	Valencia	Tabarca
228_C	KP193495	Proctophyllodes acanthicaulus	Muscicapa striata	KX7819	Alberto Alvarez	Spain	Valencia	Tabarca
229_C	KP193496	Proctophyllodes acanthicaulus	Muscicapa striata	KX7821	Alberto Alvarez	Spain	Valencia	Tabarca
401_C	KP193491	Proctophyllodes acanthicaulus	Muscicapa striata	SVM-12-0505-11(1)	S.V.Mironov	Russia	Kaliningrad	Village_Rybachy
402_C	KP193490	Proctophyllodes acanthicaulus	Muscicapa striata	SVM-12-0506-6(1)	S.V.Mironov	Russia	Kaliningrad	Village_Rybachy
403_C	KP193499	Proctophyllodes acanthicaulus	Muscicapa striata	SVM-12-0506-12	S.V.Mironov	Russia	Kaliningrad	Village_Rybachy
405_C	KP193498	Proctophyllodes acanthicaulus	Muscicapa striata	SVM-12-0511-3(1)	S.V.Mironov	Russia	Kaliningrad	Rybachy,_Fringilla_field_station
485_C	KP193497	Proctophyllodes acanthicaulus	Muscicapa striata	SVM-12-0509-4	S.V.Mironov	Russia	Kaliningrad	Village_Rybachy
1286	KT025290	Proctophyllodes ateri	Parus ater	KN7054	Jorge Doña	Spain	Andalusia	Cazorla (inmed. casa)
1287	KT025291	Proctophyllodes ateri	Parus ater	KN7055	Jorge Doña	Spain	Andalusia	Cazorla (inmed. casa)
1282	KT025292	Proctophyllodes ateri	Parus ater	KN7054	Jorge Doña	Spain	Andalusia	Cazorla (inmed. casa)
1283	KT025293	Proctophyllodes ateri	Parus ater	KN7054	Jorge Doña	Spain	Andalusia	Cazorla (inmed. casa)
1285	KT025294	Proctophyllodes ateri	Parus ater	KN7054	Jorge Doña	Spain	Andalusia	Cazorla (inmed. casa)
1305	KT025295	Proctophyllodes ateri	Parus ater	KN7048	Jorge Doña	Spain	Andalusia	Cazorla (inmed. casa)
1288	KT025296	Proctophyllodes ateri	Parus ater	KN7055	Jorge Doña	Spain	Andalusia	Cazorla (inmed. casa)
1289	KT025297	Proctophyllodes ateri	Parus ater	KN7055	Jorge Doña	Spain	Andalusia	Cazorla (inmed. casa)
1290	KT025298	Proctophyllodes ateri	Parus ater	KN7055	Jorge Doña	Spain	Andalusia	Cazorla (inmed. casa)
1291	KT025299	Proctophyllodes ateri	Parus ater	KN7055	Jorge Doña	Spain	Andalusia	Cazorla (inmed. casa)
1308	KT025300	Proctophyllodes ateri	Parus ater	KN7054	Jorge Doña	Spain	Andalusia	Cazorla (inmed. casa)
1272	KT025301	Proctophyllodes ateri	Parus ater	KN7048	Jorge Doña	Spain	Andalusia	Cazorla (inmed. casa)
1273	KT025302	Proctophyllodes ateri	Parus ater	KN7048	Jorge Doña	Spain	Andalusia	Cazorla (inmed. casa)
1274	KT025303	Proctophyllodes ateri	Parus ater	KN7048	Jorge Doña	Spain	Andalusia	Cazorla (inmed. casa)
1277	KT025304	Proctophyllodes ateri	Parus ater	KN7050	Jorge Doña	Spain	Andalusia	Cazorla (inmed. casa)
1279	KT025305	Proctophyllodes ateri	Parus ater	KN7050	Jorge Doña	Spain	Andalusia	Cazorla (inmed. casa)
1280	KT025306	Proctophyllodes ateri	Parus ater	KN7050	Jorge Doña	Spain	Andalusia	Cazorla (inmed. casa)
1304	KT025307	Proctophyllodes ateri	Parus ater	KN7048	Jorge Doña	Spain	Andalusia	Cazorla (inmed. casa)
1438	KT025308	Proctophyllodes ateri	Parus ater	KN7050	Jorge Doña	Spain	Andalusia	Cazorla (inmed. casa)
1377	KT025309	Proctophyllodes ateri	Parus ater	1KA01507	Jorge Doña	Spain	Andalusia	Cazorla (funte la hiedra)
1378	KT025310	Proctophyllodes ateri	Parus ater	1KA01507	Jorge Doña	Spain	Andalusia	Cazorla (funte la hiedra)
1379	KT025311	Proctophyllodes ateri	Parus ater	1KA01507	Jorge Doña	Spain	Andalusia	Cazorla (funte la hiedra)
1381	KT025312	Proctophyllodes ateri	Parus ater	1KA01507	Jorge Doña	Spain	Andalusia	Cazorla (funte la hiedra)
1437	KT025313	Proctophyllodes ateri	Parus ater	1KA01507	Jorge Doña	Spain	Andalusia	Cazorla (funte la hiedra)
1316	KT025314	Proctophyllodes ateri	Parus ater	KN7050	Jorge Doña	Spain	Andalusia	Cazorla (inmed. casa)
623_C	KP193507	Proctophyllodes ateri	Parus ater	KN7054	Roger Jovani	Spain	Andalusia	Cazorla_(Inmed._casa)
624_C	KP193508	Proctophyllodes ateri	Parus ater	KN7055	Roger Jovani	Spain	Andalusia	Cazorla_(Inmed._casa)
577_C	KP193509	Proctophyllodes ateri	Parus ater	KN7048	Roger Jovani	Spain	Andalusia	Cazorla_(Inmed._casa)
580_C	KP193510	Proctophyllodes ateri	Parus ater	SVM-11-0429-5	S.V.Mironov	Russia	Kaliningrad	Rybachy,_Fringilla_field_station
1333	KT025546	Proctophyllodes cetti	Cettia cetti	Y57945	Jorge Doña	Spain	Andalusia	Aznalcazar
1436	KT025547	Proctophyllodes cetti	Cettia cetti	1KA00792	Jorge Doña	Spain	Andalusia	Aznalcazar
964	KT025548	Proctophyllodes cetti	Cettia cetti	3L20807	Jorge Doña	Spain	Andalusia	Junta de los rios
970	KT025549	Proctophyllodes cetti	Cettia cetti	3N28191	Jorge Doña	Spain	Andalusia	Junta de los rios
965	KT025550	Proctophyllodes cetti	Cettia cetti	3L20807	Jorge Doña	Spain	Andalusia	Junta de los rios
978	KT025551	Proctophyllodes cetti	Cettia cetti	2L97338	Jorge Doña	Spain	Andalusia	La menacha
1037	KT025552	Proctophyllodes cetti	Cettia cetti	2L97338	Jorge Doña	Spain	Andalusia	La menacha
981	KT025553	Proctophyllodes cetti	Cettia cetti	2L97338	Jorge Doña	Spain	Andalusia	La menacha
1036	KT025554	Proctophyllodes cetti	Cettia cetti	2L97338	Jorge Doña	Spain	Andalusia	La menacha
1038	KT025555	Proctophyllodes cetti	Cettia cetti	2L97338	Jorge Doña	Spain	Andalusia	La menacha
972	KT025556	Proctophyllodes cetti	Cettia cetti	3N28191	Jorge Doña	Spain	Andalusia	Junta de los rios
1435	KT025557	Proctophyllodes cetti	Cettia cetti	1KA00792	Jorge Doña	Spain	Andalusia	Aznalcazar
1335	KT025558	Proctophyllodes cetti	Cettia cetti	Y57945	Jorge Doña	Spain	Andalusia	Aznalcazar
1336	KT025559	Proctophyllodes cetti	Cettia cetti	Y57945	Jorge Doña	Spain	Andalusia	Aznalcazar
1337	KT025560	Proctophyllodes cetti	Cettia cetti	Y57945	Jorge Doña	Spain	Andalusia	Aznalcazar
1373	KT025561	Proctophyllodes cetti	Cettia cetti	1KA00792	Jorge Doña	Spain	Andalusia	Aznalcazar
1375	KT025562	Proctophyllodes cetti	Cettia cetti	1KA00792	Jorge Doña	Spain	Andalusia	Aznalcazar
1376	KT025563	Proctophyllodes cetti	Cettia cetti	1KA00792	Jorge Doña	Spain	Andalusia	Aznalcazar
963	KT025564	Proctophyllodes cetti	Cettia cetti	3L20807	Jorge Doña	Spain	Andalusia	Junta de los rios
1318	KT025565	Proctophyllodes cetti	Cettia cetti	3L20807	Jorge Doña	Spain	Andalusia	Junta de los rios
969	KT025566	Proctophyllodes cetti	Cettia cetti	3N28191	Jorge Doña	Spain	Andalusia	Junta de los rios
971	KT025567	Proctophyllodes cetti	Cettia cetti	3N28191	Jorge Doña	Spain	Andalusia	Junta de los rios
1035	KT025568	Proctophyllodes cetti	Cettia cetti	3N28191	Jorge Doña	Spain	Andalusia	Junta de los rios
966	KT025569	Proctophyllodes cetti	Cettia cetti	3L20807	Jorge Doña	Spain	Andalusia	Junta de los rios
1334	KT025570	Proctophyllodes cetti	Cettia cetti	Y57945	Jorge Doña	Spain	Andalusia	Aznalcazar
312_C	KP193512	Proctophyllodes cetti	Cettia cetti	2A91161	Roger Jovani	Spain	Andalusia	Guadiamar
310_C	KP193513	Proctophyllodes cetti	Cettia cetti	N830442	Roger Jovani	Spain	Catalonia	Pla_de_Santa_Maria
314_C	KP193514	Proctophyllodes cetti	Cettia cetti	2N91156	Roger Jovani	Spain	Andalusia	Guadiamar
313_C	KP193515	Proctophyllodes cetti	Cettia cetti	2A91162	Roger Jovani	Spain	Andalusia	Guadiamar
1431	KT025571	Proctophyllodes clavatus	Sylvia borin	2N54794	Jorge Doña	Spain	Andalusia	Lora
1433	KT025572	Proctophyllodes clavatus	Sylvia borin	2N54794	Jorge Doña	Spain	Andalusia	Lora
1445	KT025573	Proctophyllodes clavatus	Sylvia borin	2N54788	Jorge Doña	Spain	Andalusia	Lora
1434	KT025574	Proctophyllodes clavatus	Sylvia borin	2N54794	Jorge Doña	Spain	Andalusia	Lora
1432	KT025575	Proctophyllodes clavatus	Sylvia borin	2N54794	Jorge Doña	Spain	Andalusia	Lora
1444	KT025576	Proctophyllodes clavatus	Sylvia borin	2N54788	Jorge Doña	Spain	Andalusia	Lora
1446	KT025577	Proctophyllodes clavatus	Sylvia borin	2N54788	Jorge Doña	Spain	Andalusia	Lora
1447	KT025578	Proctophyllodes clavatus	Sylvia borin	2N54788	Jorge Doña	Spain	Andalusia	Lora
264_C	KP193523	Proctophyllodes clavatus	Sylvia borin	3N17659	Alberto Alvarez	Spain	Valencia	Tabarca
262_C	KP193522	Proctophyllodes clavatus	Sylvia borin	2N54794	David Serrano	Spain	Andalusia	Lora
406_C	KP193520	Proctophyllodes clavatus	Sylvia borin	SVM-11-0507-9	S.V.Mironov	Russia	Kaliningrad	Village_Rybachy
486_C	KP193521	Proctophyllodes clavatus	Sylvia borin	SVM-11-0507-9	S.V.Mironov	Russia	Kaliningrad	Village_Rybachy
263_C	KP193519	Proctophyllodes clavatus	Sylvia borin	3N17656	Alberto Alvarez	Spain	Valencia	Tabarca
265_C	KP193516	Proctophyllodes clavatus	Sylvia borin	3N17676	Alberto Alvarez	Spain	Valencia	Tabarca
1303	KT025453	Proctophyllodes cotyledon	Phoenicurus ochruros	1N52471	Jorge Doña	Spain	Andalusia	Lora
1227	KT025454	Proctophyllodes cotyledon	Phoenicurus ochruros	1N52500	Jorge Doña	Spain	Andalusia	Lora
1252	KT025455	Proctophyllodes cotyledon	Phoenicurus ochruros	1N52471	Jorge Doña	Spain	Andalusia	Lora
1262	KT025456	Proctophyllodes cotyledon	Phoenicurus ochruros	1N52491	Jorge Doña	Spain	Andalusia	Lora
1212	KT025457	Proctophyllodes cotyledon	Phoenicurus ochruros	L231960	Jorge Doña	Spain	Andalusia	Cazorla (cañada pajarera)
1213	KT025458	Proctophyllodes cotyledon	Phoenicurus ochruros	L231960	Jorge Doña	Spain	Andalusia	Cazorla (cañada pajarera)
1214	KT025459	Proctophyllodes cotyledon	Phoenicurus ochruros	L231960	Jorge Doña	Spain	Andalusia	Cazorla (cañada pajarera)
1215	KT025460	Proctophyllodes cotyledon	Phoenicurus ochruros	L231960	Jorge Doña	Spain	Andalusia	Cazorla (cañada pajarera)
1216	KT025461	Proctophyllodes cotyledon	Phoenicurus ochruros	L231960	Jorge Doña	Spain	Andalusia	Cazorla (cañada pajarera)
1219	KT025462	Proctophyllodes cotyledon	Phoenicurus ochruros	1N52471	Jorge Doña	Spain	Andalusia	Lora
1220	KT025463	Proctophyllodes cotyledon	Phoenicurus ochruros	1N52471	Jorge Doña	Spain	Andalusia	Lora
1264	KT025464	Proctophyllodes cotyledon	Phoenicurus ochruros	1N52471	Jorge Doña	Spain	Andalusia	Lora
1222	KT025465	Proctophyllodes cotyledon	Phoenicurus ochruros	1N52491	Jorge Doña	Spain	Andalusia	Lora
1225	KT025466	Proctophyllodes cotyledon	Phoenicurus ochruros	1N52491	Jorge Doña	Spain	Andalusia	Lora
1226	KT025467	Proctophyllodes cotyledon	Phoenicurus ochruros	1N52491	Jorge Doña	Spain	Andalusia	Lora
1391	KT025468	Proctophyllodes cotyledon	Phoenicurus ochruros	1N52491	Jorge Doña	Spain	Andalusia	Lora
1228	KT025469	Proctophyllodes cotyledon	Phoenicurus ochruros	1N52500	Jorge Doña	Spain	Andalusia	Lora
1229	KT025470	Proctophyllodes cotyledon	Phoenicurus ochruros	1N52500	Jorge Doña	Spain	Andalusia	Lora
1230	KT025471	Proctophyllodes cotyledon	Phoenicurus ochruros	1N52500	Jorge Doña	Spain	Andalusia	Lora
1254	KT025472	Proctophyllodes cotyledon	Phoenicurus ochruros	1N52500	Jorge Doña	Spain	Andalusia	Lora
236_C	KP193528	Proctophyllodes cotyledon	Phoenicurus ochruros	1N52655	David Serrano	Spain	Andalusia	Lora
301_C	KP193525	Proctophyllodes cotyledon	Phoenicurus ochruros	1N52491	David Serrano	Spain	Andalusia	Lora
411_C	KP193524	Proctophyllodes cotyledon	Phoenicurus ochruros	SVM-12-0423-1	S.V.Mironov	Russia	Kaliningrad	Rybachy,_Fringilla_field_station
535_C	KP193527	Proctophyllodes cotyledon	Phoenicurus ochruros	SVM-12-0428-2	S.V.Mironov	Russia	Kaliningrad	Rybachy,_Fringilla_field_station
1095	KT025428	Proctophyllodes doleophyes	Ficedula hypoleuca	Y63003	Jorge Doña	Spain	Andalusia	Menacha
1082	KT025429	Proctophyllodes doleophyes	Ficedula hypoleuca	KT9121	Jorge Doña	Spain	Andalusia	Menacha
1084	KT025430	Proctophyllodes doleophyes	Ficedula hypoleuca	KT9121	Jorge Doña	Spain	Andalusia	Menacha
1126	KT025431	Proctophyllodes doleophyes	Ficedula hypoleuca	MX2357	Jorge Doña	Spain	Andalusia	Menacha
1087	KT025432	Proctophyllodes doleophyes	Ficedula hypoleuca	KH0146	Jorge Doña	Spain	Andalusia	Menacha
1088	KT025433	Proctophyllodes doleophyes	Ficedula hypoleuca	KH0146	Jorge Doña	Spain	Andalusia	Menacha
1080	KT025434	Proctophyllodes doleophyes	Ficedula hypoleuca	MX2357	Jorge Doña	Spain	Andalusia	Menacha
1081	KT025435	Proctophyllodes doleophyes	Ficedula hypoleuca	KT9121	Jorge Doña	Spain	Andalusia	Menacha
1160	KT025436	Proctophyllodes doleophyes	Ficedula hypoleuca	L231946	Jorge Doña	Spain	Andalusia	Cazorla (cañada pajarera)
1098	KT025437	Proctophyllodes doleophyes	Ficedula hypoleuca	L231946	Jorge Doña	Spain	Andalusia	Cazorla (cañada pajarera)
1099	KT025438	Proctophyllodes doleophyes	Ficedula hypoleuca	L231946	Jorge Doña	Spain	Andalusia	Cazorla (cañada pajarera)
1091	KT025439	Proctophyllodes doleophyes	Ficedula hypoleuca	Y63003	Jorge Doña	Spain	Andalusia	Menacha
1092	KT025440	Proctophyllodes doleophyes	Ficedula hypoleuca	Y63003	Jorge Doña	Spain	Andalusia	Menacha
1093	KT025441	Proctophyllodes doleophyes	Ficedula hypoleuca	Y63003	Jorge Doña	Spain	Andalusia	Menacha
1159	KT025442	Proctophyllodes doleophyes	Ficedula hypoleuca	Y63003	Jorge Doña	Spain	Andalusia	Menacha
1255	KT025443	Proctophyllodes doleophyes	Ficedula hypoleuca	L231946	Jorge Doña	Spain	Andalusia	Cazorla (cañada pajarera)
1083	KT025444	Proctophyllodes doleophyes	Ficedula hypoleuca	KT9121	Jorge Doña	Spain	Andalusia	Menacha
1085	KT025445	Proctophyllodes doleophyes	Ficedula hypoleuca	KT9121	Jorge Doña	Spain	Andalusia	Menacha
1238	KT025446	Proctophyllodes doleophyes	Ficedula hypoleuca	L231946	Jorge Doña	Spain	Andalusia	Cazorla (cañada pajarera)
1076	KT025447	Proctophyllodes doleophyes	Ficedula hypoleuca	MX2357	Jorge Doña	Spain	Andalusia	Menacha
1339	KT025448	Proctophyllodes doleophyes	Ficedula hypoleuca	MX2357	Jorge Doña	Spain	Andalusia	Menacha
1079	KT025449	Proctophyllodes doleophyes	Ficedula hypoleuca	MX2357	Jorge Doña	Spain	Andalusia	Menacha
1127	KT025450	Proctophyllodes doleophyes	Ficedula hypoleuca	KH0146	Jorge Doña	Spain	Andalusia	Menacha
1128	KT025451	Proctophyllodes doleophyes	Ficedula hypoleuca	KH0146	Jorge Doña	Spain	Andalusia	Menacha
1129	KT025452	Proctophyllodes doleophyes	Ficedula hypoleuca	KH0146	Jorge Doña	Spain	Andalusia	Menacha
305_C	KP193547	Proctophyllodes doleophyes	Ficedula hypoleuca	KX7834	Alberto Alvarez	Spain	Valencia	Tabarca
332_C	KP193538	Proctophyllodes doleophyes	Ficedula hypoleuca	SVM-11-0428-4(1)	S.V.Mironov	Russia	Kaliningrad	Rybachy,_Fringilla_field_station
333_C	KP193544	Proctophyllodes doleophyes	Ficedula hypoleuca	SVM-11-0429-2(1)	S.V.Mironov	Russia	Kaliningrad	Rybachy,_Fringilla_field_station
334_C	KP193539	Proctophyllodes doleophyes	Ficedula hypoleuca	SVM-11-0505-1(1)	S.V.Mironov	Russia	Kaliningrad	Village_Rybachy
998	KT025403	Proctophyllodes lusciniae	Luscinia megarhynchos	2A297982	Jorge Doña	Spain	Andalusia	La menacha
999	KT025404	Proctophyllodes lusciniae	Luscinia megarhynchos	2A297982	Jorge Doña	Spain	Andalusia	La menacha
1000	KT025405	Proctophyllodes lusciniae	Luscinia megarhynchos	2A297982	Jorge Doña	Spain	Andalusia	La menacha
1001	KT025406	Proctophyllodes lusciniae	Luscinia megarhynchos	2A297982	Jorge Doña	Spain	Andalusia	La menacha
1002	KT025407	Proctophyllodes lusciniae	Luscinia megarhynchos	2A297982	Jorge Doña	Spain	Andalusia	La menacha
1039	KT025408	Proctophyllodes lusciniae	Luscinia megarhynchos	1L89653	Jorge Doña	Spain	Andalusia	A. san antonio
1040	KT025409	Proctophyllodes lusciniae	Luscinia megarhynchos	1L89652	Jorge Doña	Spain	Andalusia	A. san antonio
1044	KT025410	Proctophyllodes lusciniae	Luscinia megarhynchos	L231990	Jorge Doña	Spain	Andalusia	Cazorla (inmed. casa)
997	KT025411	Proctophyllodes lusciniae	Luscinia megarhynchos	1L89652	Jorge Doña	Spain	Andalusia	A. san antonio
1041	KT025412	Proctophyllodes lusciniae	Luscinia megarhynchos	L231990	Jorge Doña	Spain	Andalusia	Cazorla (inmed. casa)
1043	KT025413	Proctophyllodes lusciniae	Luscinia megarhynchos	L231990	Jorge Doña	Spain	Andalusia	Cazorla (inmed. casa)
1045	KT025414	Proctophyllodes lusciniae	Luscinia megarhynchos	L231990	Jorge Doña	Spain	Andalusia	Cazorla (inmed. casa)
983	KT025415	Proctophyllodes lusciniae	Luscinia megarhynchos	2A297974	Jorge Doña	Spain	Andalusia	La menacha
984	KT025416	Proctophyllodes lusciniae	Luscinia megarhynchos	2A297974	Jorge Doña	Spain	Andalusia	La menacha
985	KT025417	Proctophyllodes lusciniae	Luscinia megarhynchos	2A297974	Jorge Doña	Spain	Andalusia	La menacha
986	KT025418	Proctophyllodes lusciniae	Luscinia megarhynchos	2A297974	Jorge Doña	Spain	Andalusia	La menacha
994	KT025419	Proctophyllodes lusciniae	Luscinia megarhynchos	1L89652	Jorge Doña	Spain	Andalusia	A. san antonio
995	KT025420	Proctophyllodes lusciniae	Luscinia megarhynchos	1L89652	Jorge Doña	Spain	Andalusia	A. san antonio
996	KT025421	Proctophyllodes lusciniae	Luscinia megarhynchos	1L89652	Jorge Doña	Spain	Andalusia	A. san antonio
987	KT025422	Proctophyllodes lusciniae	Luscinia megarhynchos	2A297974	Jorge Doña	Spain	Andalusia	La menacha
989	KT025423	Proctophyllodes lusciniae	Luscinia megarhynchos	1L89653	Jorge Doña	Spain	Andalusia	A. san antonio
990	KT025424	Proctophyllodes lusciniae	Luscinia megarhynchos	1L89653	Jorge Doña	Spain	Andalusia	A. san antonio
991	KT025425	Proctophyllodes lusciniae	Luscinia megarhynchos	1L89653	Jorge Doña	Spain	Andalusia	A. san antonio
992	KT025426	Proctophyllodes lusciniae	Luscinia megarhynchos	1L89653	Jorge Doña	Spain	Andalusia	A. san antonio
1042	KT025427	Proctophyllodes lusciniae	Luscinia megarhynchos	L231990	Jorge Doña	Spain	Andalusia	Cazorla (inmed. casa)
106_C	KP193580	Proctophyllodes lusciniae	Luscinia megarhynchos	2A313045	Roger Jovani	Spain	Andalusia	Guadiamar
107_C	KP193560	Proctophyllodes lusciniae	Luscinia megarhynchos	2A313120	Roger Jovani	Spain	Andalusia	Guadiamar
109_C	KP193561	Proctophyllodes lusciniae	Luscinia megarhynchos	2A331097	Roger Jovani	Spain	Andalusia	Guadiamar
110_C	KP193568	Proctophyllodes lusciniae	Luscinia megarhynchos	2A331099	Roger Jovani	Spain	Andalusia	Guadiamar
111_C	KP193569	Proctophyllodes lusciniae	Luscinia megarhynchos	2A331100	Roger Jovani	Spain	Andalusia	Guadiamar
112_C	KP193570	Proctophyllodes lusciniae	Luscinia megarhynchos	2A313173	Roger Jovani	Spain	Andalusia	Guadiamar
113_C	KP193571	Proctophyllodes lusciniae	Luscinia megarhynchos	2A192587	Roger Jovani	Spain	Andalusia	Manecorro
114_C	KP193572	Proctophyllodes lusciniae	Luscinia megarhynchos	2A278605	Roger Jovani	Spain	Andalusia	Manecorro
115_C	KP193573	Proctophyllodes lusciniae	Luscinia megarhynchos	2A354529	Roger Jovani	Spain	Andalusia	Guadiamar
116_C	KP193574	Proctophyllodes lusciniae	Luscinia megarhynchos	2A354578	Roger Jovani	Spain	Andalusia	Guadiamar
117_C	KP193579	Proctophyllodes lusciniae	Luscinia megarhynchos	2A354579	Roger Jovani	Spain	Andalusia	Guadiamar
132_C	KP193578	Proctophyllodes lusciniae	Luscinia megarhynchos	2A313002	Roger Jovani	Spain	Andalusia	Guadiamar
133_C	KP193576	Proctophyllodes lusciniae	Luscinia megarhynchos	2A313003	Roger Jovani	Spain	Andalusia	Guadiamar
134_C	KP193577	Proctophyllodes lusciniae	Luscinia megarhynchos	2A331093	Roger Jovani	Spain	Andalusia	Guadiamar
207_C	KP193567	Proctophyllodes lusciniae	Luscinia megarhynchos	L231990	Roger Jovani	Spain	Andalusia	Cazorla_(Inmed._casa)
210_C	KP193565	Proctophyllodes lusciniae	Luscinia megarhynchos	2A347228	David Serrano	Spain	Andalusia	Lora
145_C	KP193604	Proctophyllodes motacillae	Motacilla flava iberiae	N759184	Roger Jovani	Spain	Andalusia	Manecorro
146_C	KP193606	Proctophyllodes motacillae	Motacilla flava iberiae	N759185	Roger Jovani	Spain	Andalusia	Manecorro
147_C	KP193601	Proctophyllodes motacillae	Motacilla flava iberiae	N759187	Roger Jovani	Spain	Andalusia	Manecorro
148_C	KP193610	Proctophyllodes motacillae	Motacilla flava iberiae	N759198	Roger Jovani	Spain	Andalusia	Manecorro
151_C	KP193605	Proctophyllodes motacillae	Motacilla flava iberiae	N982248	Roger Jovani	Spain	Andalusia	Manecorro
153_C	KP193611	Proctophyllodes motacillae	Motacilla flava iberiae	N982262	Roger Jovani	Spain	Andalusia	Manecorro
154_C	KP193603	Proctophyllodes motacillae	Motacilla flava iberiae	N982267	Roger Jovani	Spain	Andalusia	Manecorro
155_C	KP193609	Proctophyllodes motacillae	Motacilla flava iberiae	N982277	Roger Jovani	Spain	Andalusia	Manecorro
157_C	KP193600	Proctophyllodes motacillae	Motacilla flava iberiae	N982328	Roger Jovani	Spain	Andalusia	Manecorro
170_C	KP193608	Proctophyllodes motacillae	Motacilla flava iberiae	N982367	Roger Jovani	Spain	Andalusia	Manecorro
172_C	KP193607	Proctophyllodes motacillae	Motacilla flava iberiae	N982416	Roger Jovani	Spain	Andalusia	Manecorro
1296	KT025353	Proctophyllodes musicus	Turdus merula	YY57952	Jorge Doña	Spain	Andalusia	Aznalcazar
1311	KT025354	Proctophyllodes musicus	Turdus merula	YY57952	Jorge Doña	Spain	Andalusia	Aznalcazar
1168	KT025355	Proctophyllodes musicus	Turdus merula	897	Jorge Doña	Spain	Andalusia	A. san antonio
1271	KT025356	Proctophyllodes musicus	Turdus merula	3377570	Jorge Doña	Spain	Andalusia	A. san antonio
1309	KT025357	Proctophyllodes musicus	Turdus merula	897	Jorge Doña	Spain	Andalusia	A. san antonio
1266	KT025358	Proctophyllodes musicus	Turdus merula	897	Jorge Doña	Spain	Andalusia	A. san antonio
1170	KT025359	Proctophyllodes musicus	Turdus merula	897	Jorge Doña	Spain	Andalusia	A. san antonio
1340	KT025360	Proctophyllodes musicus	Turdus merula	897	Jorge Doña	Spain	Andalusia	A. san antonio
1268	KT025361	Proctophyllodes musicus	Turdus merula	3377570	Jorge Doña	Spain	Andalusia	A. san antonio
1294	KT025362	Proctophyllodes musicus	Turdus merula	3377570	Jorge Doña	Spain	Andalusia	A. san antonio
1270	KT025363	Proctophyllodes musicus	Turdus merula	3377570	Jorge Doña	Spain	Andalusia	A. san antonio
1051	KT025364	Proctophyllodes musicus	Turdus merula	3377570	Jorge Doña	Spain	Andalusia	A. san antonio
1343	KT025365	Proctophyllodes musicus	Turdus merula	3142745	Jorge Doña	Spain	Andalusia	Cazorla (zona piscina)
1181	KT025366	Proctophyllodes musicus	Turdus merula	3142745	Jorge Doña	Spain	Andalusia	Cazorla (zona piscina)
1439	KT025367	Proctophyllodes musicus	Turdus merula	3142745	Jorge Doña	Spain	Andalusia	Cazorla (zona piscina)
1178	KT025368	Proctophyllodes musicus	Turdus merula	3142745	Jorge Doña	Spain	Andalusia	Cazorla (zona piscina)
1388	KT025369	Proctophyllodes musicus	Turdus merula	YY57952	Jorge Doña	Spain	Andalusia	Aznalcazar
1298	KT025370	Proctophyllodes musicus	Turdus merula	YY57952	Jorge Doña	Spain	Andalusia	Aznalcazar
1344	KT025371	Proctophyllodes musicus	Turdus merula	3142745	Jorge Doña	Spain	Andalusia	Cazorla (zona piscina)
1232	KT025372	Proctophyllodes musicus	Turdus merula	3288696	Jorge Doña	Spain	Andalusia	La menacha
1233	KT025373	Proctophyllodes musicus	Turdus merula	3288696	Jorge Doña	Spain	Andalusia	La menacha
1234	KT025374	Proctophyllodes musicus	Turdus merula	3288696	Jorge Doña	Spain	Andalusia	La menacha
1235	KT025375	Proctophyllodes musicus	Turdus merula	3288696	Jorge Doña	Spain	Andalusia	La menacha
1236	KT025376	Proctophyllodes musicus	Turdus merula	3288696	Jorge Doña	Spain	Andalusia	La menacha
1297	KT025377	Proctophyllodes musicus	Turdus merula	YY57952	Jorge Doña	Spain	Andalusia	Aznalcazar
424_C	KP193614	Proctophyllodes musicus	Turdus merula	SVM-12-0501-2	S.V.Mironov	Russia	Kaliningrad	Village_Rybachy
465_C	KP193616	Proctophyllodes musicus	Turdus merula	335216	David Serrano	Spain	Andalusia	Lora
507_C	KP193620	Proctophyllodes musicus	Turdus merula	SVM-12-0503-4	S.V.Mironov	Russia	Kaliningrad	Village_Rybachy
533_C	KP193617	Proctophyllodes musicus	Turdus merula	3352165	David Serrano	Spain	Andalusia	Lora
1101	KT025378	Proctophyllodes rubeculinus	Erithacus rubecula	L231956	Jorge Doña	Spain	Andalusia	Cazorla (cañada pajarera)
1102	KT025379	Proctophyllodes rubeculinus	Erithacus rubecula	L231956	Jorge Doña	Spain	Andalusia	Cazorla (cañada pajarera)
1112	KT025380	Proctophyllodes rubeculinus	Erithacus rubecula	L231975	Jorge Doña	Spain	Andalusia	Cazorla (zona piscina)
1115	KT025381	Proctophyllodes rubeculinus	Erithacus rubecula	L231975	Jorge Doña	Spain	Andalusia	Cazorla (zona piscina)
1116	KT025382	Proctophyllodes rubeculinus	Erithacus rubecula	L231976	Jorge Doña	Spain	Andalusia	Cazorla (zona piscina)
1117	KT025383	Proctophyllodes rubeculinus	Erithacus rubecula	L231976	Jorge Doña	Spain	Andalusia	Cazorla (zona piscina)
1118	KT025384	Proctophyllodes rubeculinus	Erithacus rubecula	L231976	Jorge Doña	Spain	Andalusia	Cazorla (zona piscina)
1119	KT025385	Proctophyllodes rubeculinus	Erithacus rubecula	L231976	Jorge Doña	Spain	Andalusia	Cazorla (zona piscina)
1120	KT025386	Proctophyllodes rubeculinus	Erithacus rubecula	L231976	Jorge Doña	Spain	Andalusia	Cazorla (zona piscina)
1103	KT025387	Proctophyllodes rubeculinus	Erithacus rubecula	L231956	Jorge Doña	Spain	Andalusia	Cazorla (cañada pajarera)
1104	KT025388	Proctophyllodes rubeculinus	Erithacus rubecula	L231956	Jorge Doña	Spain	Andalusia	Cazorla (cañada pajarera)
1105	KT025389	Proctophyllodes rubeculinus	Erithacus rubecula	L231956	Jorge Doña	Spain	Andalusia	Cazorla (cañada pajarera)
1106	KT025390	Proctophyllodes rubeculinus	Erithacus rubecula	L231950	Jorge Doña	Spain	Andalusia	Cazorla (cañada pajarera)
1107	KT025391	Proctophyllodes rubeculinus	Erithacus rubecula	L231950	Jorge Doña	Spain	Andalusia	Cazorla (cañada pajarera)
1108	KT025392	Proctophyllodes rubeculinus	Erithacus rubecula	L231950	Jorge Doña	Spain	Andalusia	Cazorla (cañada pajarera)
1109	KT025393	Proctophyllodes rubeculinus	Erithacus rubecula	L231950	Jorge Doña	Spain	Andalusia	Cazorla (cañada pajarera)
1110	KT025394	Proctophyllodes rubeculinus	Erithacus rubecula	L231950	Jorge Doña	Spain	Andalusia	Cazorla (cañada pajarera)
1111	KT025395	Proctophyllodes rubeculinus	Erithacus rubecula	L231975	Jorge Doña	Spain	Andalusia	Cazorla (zona piscina)
1113	KT025396	Proctophyllodes rubeculinus	Erithacus rubecula	L231975	Jorge Doña	Spain	Andalusia	Cazorla (zona piscina)
1114	KT025397	Proctophyllodes rubeculinus	Erithacus rubecula	L231975	Jorge Doña	Spain	Andalusia	Cazorla (zona piscina)
1121	KT025398	Proctophyllodes rubeculinus	Erithacus rubecula	L231948	Jorge Doña	Spain	Andalusia	Cazorla (cañada pajarera)
1122	KT025399	Proctophyllodes rubeculinus	Erithacus rubecula	L231948	Jorge Doña	Spain	Andalusia	Cazorla (cañada pajarera)
1123	KT025400	Proctophyllodes rubeculinus	Erithacus rubecula	L231948	Jorge Doña	Spain	Andalusia	Cazorla (cañada pajarera)
1124	KT025401	Proctophyllodes rubeculinus	Erithacus rubecula	L231948	Jorge Doña	Spain	Andalusia	Cazorla (cañada pajarera)
1125	KT025402	Proctophyllodes rubeculinus	Erithacus rubecula	L231948	Jorge Doña	Spain	Andalusia	Cazorla (cañada pajarera)
137_C	KP193664	Proctophyllodes rubeculinus	Erithacus rubecula	L231976	Roger Jovani	Spain	Andalusia	Cazorla_(Zona_piscina)
139_C	KP193666	Proctophyllodes rubeculinus	Erithacus rubecula	L231981	Roger Jovani	Spain	Andalusia	Cazorla_(Inmed._casa)
324_C	KP193670	Proctophyllodes rubeculinus	Erithacus rubecula	SVM-11-0423-2(1)	S.V.Mironov	Russia	Kaliningrad	Rybachy,_Fringilla_field_station
326_C	KP193668	Proctophyllodes rubeculinus	Erithacus rubecula	SVM-11-0424-2(1)	S.V.Mironov	Russia	Kaliningrad	Rybachy,_Fringilla_field_station
328_C	KP193672	Proctophyllodes rubeculinus	Erithacus rubecula	SVM-11-0426-1(1)	S.V.Mironov	Russia	Kaliningrad	Rybachy,_Fringilla_field_station
433_C	KP193669	Proctophyllodes rubeculinus	Erithacus rubecula	SVM-12-0422-2(1)	S.V.Mironov	Russia	Kaliningrad	Rybachy,_Fringilla_field_station
434_C	KP193667	Proctophyllodes rubeculinus	Erithacus rubecula	SVM-12-0423-2(1)	S.V.Mironov	Russia	Kaliningrad	Rybachy,_Fringilla_field_station
435_C	KP193673	Proctophyllodes rubeculinus	Erithacus rubecula	SVM-12-0425-1(1)	S.V.Mironov	Russia	Kaliningrad	Rybachy,_Fringilla_field_station
436_C	KP193674	Proctophyllodes rubeculinus	Erithacus rubecula	SVM-12-0427-1(1)	S.V.Mironov	Russia	Kaliningrad	Rybachy,_Fringilla_field_station
97_C	KP193665	Proctophyllodes rubeculinus	Erithacus rubecula	2N74980	Roger Jovani	Spain	Andalusia	Guadiamar
98_C	KP193676	Proctophyllodes rubeculinus	Erithacus rubecula	L496740	Roger Jovani	Spain	Catalonia	Pla_de_Santa_Maria
99_C	KP193675	Proctophyllodes rubeculinus	Erithacus rubecula	L496792	Roger Jovani	Spain	Catalonia	Pla_de_Santa_Maria
537_C	KP193684	Proctophyllodes schoenicli	Emberiza schoeniclus	N830430	Roger Jovani	Spain	Catalonia	Pla_de_Santa_Maria
538_C	KP193685	Proctophyllodes schoenicli	Emberiza schoeniclus	N830436	Roger Jovani	Spain	Catalonia	Pla_de_Santa_Maria
540_C	KP193681	Proctophyllodes schoenicli	Emberiza schoeniclus	N830447	Roger Jovani	Spain	Catalonia	Pla_de_Santa_Maria
541_C	KP193682	Proctophyllodes schoenicli	Emberiza schoeniclus	1L55640	Pepe Ayala	Spain	Andalusia	`Parlade`
544_C	KP193683	Proctophyllodes schoenicli	Emberiza schoeniclus	SVM-12-0504-3	S.V.Mironov	Russia	Kaliningrad	Village_Rybachy
546_C	KP193677	Proctophyllodes schoenicli	Emberiza schoeniclus	SVM-11-0506-6	S.V.Mironov	Russia	Kaliningrad	Village_Rybachy
550_C	KP193678	Proctophyllodes schoenicli	Emberiza schoeniclus	SVM-11-0508-6	S.V.Mironov	Russia	Kaliningrad	Village_Rybachy
606_C	KP193680	Proctophyllodes schoenicli	Emberiza schoeniclus	L496742	Roger Jovani	Spain	Catalonia	Pla_de_Santa_Maria
613_C	KP193679	Proctophyllodes schoenicli	Emberiza schoeniclus	SVM-11-0508-5(1)	S.V.Mironov	Russia	Kaliningrad	Village_Rybachy
1370	KT025498	Proctophyllodes serini	Serinus serinus	MX2966	Jorge Doña	Spain	Andalusia	Embalse pintado
1394	KT025499	Proctophyllodes serini	Serinus serinus	KV0349	Jorge Doña	Spain	Andalusia	Menacha
1357	KT025500	Proctophyllodes serini	Serinus serinus	KV0349	Jorge Doña	Spain	Andalusia	Menacha
1369	KT025501	Proctophyllodes serini	Serinus serinus	MX2966	Jorge Doña	Spain	Andalusia	Embalse pintado
1367	KT025502	Proctophyllodes serini	Serinus serinus	MX2966	Jorge Doña	Spain	Andalusia	Embalse pintado
1366	KT025503	Proctophyllodes serini	Serinus serinus	MX2967	Jorge Doña	Spain	Andalusia	Embalse pintado
1392	KT025504	Proctophyllodes serini	Serinus serinus	KV0350	Jorge Doña	Spain	Andalusia	Menacha
1353	KT025505	Proctophyllodes serini	Serinus serinus	KV0350	Jorge Doña	Spain	Andalusia	Menacha
1348	KT025506	Proctophyllodes serini	Serinus serinus	KV0351	Jorge Doña	Spain	Andalusia	Menacha
1349	KT025507	Proctophyllodes serini	Serinus serinus	KV0351	Jorge Doña	Spain	Andalusia	Menacha
1351	KT025508	Proctophyllodes serini	Serinus serinus	KV0351	Jorge Doña	Spain	Andalusia	Menacha
1363	KT025509	Proctophyllodes serini	Serinus serinus	MX2967	Jorge Doña	Spain	Andalusia	Embalse pintado
1371	KT025510	Proctophyllodes serini	Serinus serinus	MX2966	Jorge Doña	Spain	Andalusia	Embalse pintado
1364	KT025511	Proctophyllodes serini	Serinus serinus	MX2967	Jorge Doña	Spain	Andalusia	Embalse pintado
1347	KT025512	Proctophyllodes serini	Serinus serinus	KV0351	Jorge Doña	Spain	Andalusia	Menacha
1350	KT025513	Proctophyllodes serini	Serinus serinus	KV0351	Jorge Doña	Spain	Andalusia	Menacha
1352	KT025514	Proctophyllodes serini	Serinus serinus	KV0350	Jorge Doña	Spain	Andalusia	Menacha
1354	KT025515	Proctophyllodes serini	Serinus serinus	KV0350	Jorge Doña	Spain	Andalusia	Menacha
1393	KT025516	Proctophyllodes serini	Serinus serinus	KV0350	Jorge Doña	Spain	Andalusia	Menacha
1358	KT025517	Proctophyllodes serini	Serinus serinus	KV0349	Jorge Doña	Spain	Andalusia	Menacha
1359	KT025518	Proctophyllodes serini	Serinus serinus	KV0349	Jorge Doña	Spain	Andalusia	Menacha
1360	KT025519	Proctophyllodes serini	Serinus serinus	KV0349	Jorge Doña	Spain	Andalusia	Menacha
1362	KT025520	Proctophyllodes serini	Serinus serinus	MX2967	Jorge Doña	Spain	Andalusia	Embalse pintado
1365	KT025521	Proctophyllodes serini	Serinus serinus	MX2967	Jorge Doña	Spain	Andalusia	Embalse pintado
1368	KT025522	Proctophyllodes serini	Serinus serinus	MX2966	Jorge Doña	Spain	Andalusia	Embalse pintado
187_C	KP193692	Proctophyllodes serini	Serinus serinus	EM6876	Roger Jovani	Spain	Andalusia	Manecorro
188_C	KP193693	Proctophyllodes serini	Serinus serinus	EM6872	Roger Jovani	Spain	Andalusia	Manecorro
217_C	KP193694	Proctophyllodes serini	Serinus serinus	HJ3384	David Serrano	Spain	Andalusia	Lora
220_C	KP193691	Proctophyllodes serini	Serinus serinus	HP8187	David Serrano	Spain	Andalusia	Lora
221_C	KP193695	Proctophyllodes serini	Serinus serinus	DD9675	Roger Jovani	Spain	Andalusia	Manecorro
288_C	KP193696	Proctophyllodes serini	Serinus serinus	HP8233	David Serrano	Spain	Andalusia	Lora
289_C	KP193697	Proctophyllodes serini	Serinus serinus	HP8152	David Serrano	Spain	Andalusia	Lora
291_C	KP193689	Proctophyllodes serini	Serinus serinus	FC6509	Roger Jovani	Spain	Andalusia	Manecorro
292_C	KP193690	Proctophyllodes serini	Serinus serinus	KR8346	Roger Jovani	Spain	Andalusia	Guadiamar
1153	KT025315	Proctophyllodes stylifer	Parus major	L231982	Jorge Doña	Spain	Andalusia	Cazorla (inmed. casa)
1133	KT025316	Proctophyllodes stylifer	Parus major	2A384976	Jorge Doña	Spain	Andalusia	Menacha
1240	KT025317	Proctophyllodes stylifer	Parus major	2A384976	Jorge Doña	Spain	Andalusia	Menacha
1256	KT025318	Proctophyllodes stylifer	Parus major	2A384976	Jorge Doña	Spain	Andalusia	Menacha
1136	KT025319	Proctophyllodes stylifer	Parus major	2A384976	Jorge Doña	Spain	Andalusia	Menacha
1137	KT025320	Proctophyllodes stylifer	Parus major	2A384976	Jorge Doña	Spain	Andalusia	Menacha
1138	KT025321	Proctophyllodes stylifer	Parus major	2A384974	Jorge Doña	Spain	Andalusia	Menacha
1139	KT025322	Proctophyllodes stylifer	Parus major	2A384974	Jorge Doña	Spain	Andalusia	Menacha
1140	KT025323	Proctophyllodes stylifer	Parus major	2A384974	Jorge Doña	Spain	Andalusia	Menacha
1141	KT025324	Proctophyllodes stylifer	Parus major	2A384974	Jorge Doña	Spain	Andalusia	Menacha
1142	KT025325	Proctophyllodes stylifer	Parus major	2A384974	Jorge Doña	Spain	Andalusia	Menacha
1143	KT025326	Proctophyllodes stylifer	Parus major	L231967	Jorge Doña	Spain	Andalusia	Cazorla (zona piscina)
1146	KT025327	Proctophyllodes stylifer	Parus major	L231967	Jorge Doña	Spain	Andalusia	Cazorla (zona piscina)
347_C	KP193705	Proctophyllodes stylifer	Parus major	SVM-11-0430-2(1)	S.V.Mironov	Russia	Kaliningrad	Rybachy,_Fringilla_field_station
438_C	KP193710	Proctophyllodes stylifer	Parus major	SVM-12-0426-5(1)	S.V.Mironov	Russia	Kaliningrad	Rybachy,_Fringilla_field_station
439_C	KP193711	Proctophyllodes stylifer	Parus major	SVM-12-0503-2(1)	S.V.Mironov	Russia	Kaliningrad	Village_Rybachy
440_C	KP193707	Proctophyllodes stylifer	Parus major	SVM-11-0427-3(1)	S.V.Mironov	Russia	Kaliningrad	Rybachy,_Fringilla_field_station
93_C	KP193713	Proctophyllodes stylifer	Parus major	L231982	Roger Jovani	Spain	Andalusia	Cazorla_(Inmed._casa)
94_C	KP193704	Proctophyllodes stylifer	Parus major	L231983	Roger Jovani	Spain	Andalusia	Cazorla_(Inmed._casa)
953	KT025523	Proctophyllodes sylviae	Sylvia atricapilla	1L89583	Jorge Doña	Spain	Andalusia	A.san antonio
957	KT025524	Proctophyllodes sylviae	Sylvia atricapilla	1L89583	Jorge Doña	Spain	Andalusia	A.san antonio
936	KT025525	Proctophyllodes sylviae	Sylvia atricapilla	3N01499	Jorge Doña	Spain	Andalusia	Lora del rio
935	KT025526	Proctophyllodes sylviae	Sylvia atricapilla	3N01499	Jorge Doña	Spain	Andalusia	Lora del rio
1030	KT025527	Proctophyllodes sylviae	Sylvia atricapilla	2L97343	Jorge Doña	Spain	Andalusia	Menacha
934	KT025528	Proctophyllodes sylviae	Sylvia atricapilla	3N01499	Jorge Doña	Spain	Andalusia	Lora del rio
933	KT025529	Proctophyllodes sylviae	Sylvia atricapilla	3N01499	Jorge Doña	Spain	Andalusia	Lora del rio
938	KT025530	Proctophyllodes sylviae	Sylvia atricapilla	2L97343	Jorge Doña	Spain	Andalusia	Menacha
951	KT025531	Proctophyllodes sylviae	Sylvia atricapilla	1L89566	Jorge Doña	Spain	Andalusia	Brazo del este-c.cigueñela
946	KT025532	Proctophyllodes sylviae	Sylvia atricapilla	1L89564	Jorge Doña	Spain	Andalusia	Brazo del este
1031	KT025533	Proctophyllodes sylviae	Sylvia atricapilla	1L89564	Jorge Doña	Spain	Andalusia	Brazo del este
945	KT025534	Proctophyllodes sylviae	Sylvia atricapilla	1L89564	Jorge Doña	Spain	Andalusia	Brazo del este
950	KT025535	Proctophyllodes sylviae	Sylvia atricapilla	1L89566	Jorge Doña	Spain	Andalusia	Brazo del este-c.cigueñela
941	KT025536	Proctophyllodes sylviae	Sylvia atricapilla	2L97343	Jorge Doña	Spain	Andalusia	Menacha
952	KT025537	Proctophyllodes sylviae	Sylvia atricapilla	1L89566	Jorge Doña	Spain	Andalusia	Brazo del este-c.cigueñela
954	KT025538	Proctophyllodes sylviae	Sylvia atricapilla	1L89583	Jorge Doña	Spain	Andalusia	A.san antonio
955	KT025539	Proctophyllodes sylviae	Sylvia atricapilla	1L89583	Jorge Doña	Spain	Andalusia	A.san antonio
948	KT025540	Proctophyllodes sylviae	Sylvia atricapilla	1L89566	Jorge Doña	Spain	Andalusia	Brazo del este-c.cigueñela
947	KT025541	Proctophyllodes sylviae	Sylvia atricapilla	1L89564	Jorge Doña	Spain	Andalusia	Brazo del este
949	KT025542	Proctophyllodes sylviae	Sylvia atricapilla	1L89566	Jorge Doña	Spain	Andalusia	Brazo del este-c.cigueñela
943	KT025543	Proctophyllodes sylviae	Sylvia atricapilla	1L89564	Jorge Doña	Spain	Andalusia	Brazo del este
1032	KT025544	Proctophyllodes sylviae	Sylvia atricapilla	1L89583	Jorge Doña	Spain	Andalusia	A.san antonio
937	KT025545	Proctophyllodes sylviae	Sylvia atricapilla	3N01499	Jorge Doña	Spain	Andalusia	Lora del rio
182_C	KP193722	Proctophyllodes sylviae	Sylvia atricapilla	1N52630	David Serrano	Spain	Andalusia	Lora
184_C	KP193717	Proctophyllodes sylviae	Sylvia atricapilla	2N74978	Roger Jovani	Spain	Andalusia	Guadiamar
186_C	KP193725	Proctophyllodes sylviae	Sylvia atricapilla	2N74976	Roger Jovani	Spain	Andalusia	Guadiamar
309_C	KP193721	Proctophyllodes sylviae	Sylvia atricapilla	L231970	Roger Jovani	Spain	Andalusia	Cazorla_(Zona_piscina)
363_C	KP193720	Proctophyllodes sylviae	Sylvia atricapilla	SVM-11-0424-4(1)	S.V.Mironov	Russia	Kaliningrad	Rybachy,_Fringilla_field_station
445_C	KP193719	Proctophyllodes sylviae	Sylvia atricapilla	SVM-11-0505-3(1)	S.V.Mironov	Russia	Kaliningrad	Village_Rybachy
446_C	KP193724	Proctophyllodes sylviae	Sylvia atricapilla	SVM-11-0506-9(1)	S.V.Mironov	Russia	Kaliningrad	Village_Rybachy
449_C	KP193723	Proctophyllodes sylviae	Sylvia atricapilla	SVM-12-0422-4(1)	S.V.Mironov	Russia	Kaliningrad	Rybachy,_Fringilla_field_station
8_C	KP193718	Proctophyllodes sylviae	Sylvia atricapilla	2N74971	Roger Jovani	Spain	Andalusia	Guadiamar
1069	KT025257	Pteronyssoides parinus	Cyanistes caeruleus	MV9758	Jorge Doña	Spain	Madrid	La hiruela
1070	KT025258	Pteronyssoides parinus	Cyanistes caeruleus	MV9758	Jorge Doña	Spain	Madrid	La hiruela
1056	KT025259	Pteronyssoides parinus	Cyanistes caeruleus	MV9754	Jorge Doña	Spain	Madrid	La hiruela
1059	KT025260	Pteronyssoides parinus	Cyanistes caeruleus	MV9754	Jorge Doña	Spain	Madrid	La hiruela
1058	KT025261	Pteronyssoides parinus	Cyanistes caeruleus	MV9754	Jorge Doña	Spain	Madrid	La hiruela
1066	KT025262	Pteronyssoides parinus	Cyanistes caeruleus	MV9758	Jorge Doña	Spain	Madrid	La hiruela
1067	KT025263	Pteronyssoides parinus	Cyanistes caeruleus	MV9758	Jorge Doña	Spain	Madrid	La hiruela
1068	KT025264	Pteronyssoides parinus	Cyanistes caeruleus	MV9758	Jorge Doña	Spain	Madrid	La hiruela
1061	KT025265	Pteronyssoides parinus	Cyanistes caeruleus	MV9731	Jorge Doña	Spain	Madrid	La hiruela
1063	KT025266	Pteronyssoides parinus	Cyanistes caeruleus	MV9731	Jorge Doña	Spain	Madrid	La hiruela
1065	KT025267	Pteronyssoides parinus	Cyanistes caeruleus	MV9731	Jorge Doña	Spain	Madrid	La hiruela
1072	KT025268	Pteronyssoides parinus	Cyanistes caeruleus	MV9746	Jorge Doña	Spain	Madrid	La hiruela
1064	KT025269	Pteronyssoides parinus	Cyanistes caeruleus	MV9731	Jorge Doña	Spain	Madrid	La hiruela
1062	KT025270	Pteronyssoides parinus	Cyanistes caeruleus	MV9731	Jorge Doña	Spain	Madrid	La hiruela
1057	KT025271	Pteronyssoides parinus	Cyanistes caeruleus	MV9754	Jorge Doña	Spain	Madrid	La hiruela
1074	KT025272	Pteronyssoides parinus	Cyanistes caeruleus	MV9746	Jorge Doña	Spain	Madrid	La hiruela
1384	KT025273	Pteronyssoides parinus	Cyanistes caeruleus	MV9729	Jorge Doña	Spain	Madrid	La hiruela
1386	KT025274	Pteronyssoides parinus	Cyanistes caeruleus	MV9729	Jorge Doña	Spain	Madrid	La hiruela
1073	KT025275	Pteronyssoides parinus	Cyanistes caeruleus	MV9746	Jorge Doña	Spain	Madrid	La hiruela
1385	KT025276	Pteronyssoides parinus	Cyanistes caeruleus	MV9729	Jorge Doña	Spain	Madrid	La hiruela
1060	KT025277	Pteronyssoides parinus	Cyanistes caeruleus	MV9754	Jorge Doña	Spain	Madrid	La hiruela
1071	KT025278	Pteronyssoides parinus	Cyanistes caeruleus	MV9746	Jorge Doña	Spain	Madrid	La hiruela
1383	KT025279	Pteronyssoides parinus	Cyanistes caeruleus	MV9729	Jorge Doña	Spain	Madrid	La hiruela
1387	KT025280	Pteronyssoides parinus	Cyanistes caeruleus	MV9729	Jorge Doña	Spain	Madrid	La hiruela
1075	KT025281	Pteronyssoides parinus	Cyanistes caeruleus	MV9746	Jorge Doña	Spain	Madrid	La hiruela
477_C	KP193757	Pteronyssoides parinus	Parus caeruleus	KA3422	Roger Jovani	Spain	Andalusia	Cazorla
717_C	KP193756	Pteronyssoides parinus	Parus caeruleus	KR8365	Roger Jovani	Spain	Andalusia	Guadiamar
765_C	KP193755	Pteronyssoides parinus	Parus caeruleus	KN7032	Roger Jovani	Spain	Andalusia	Cazorla_(Zona_piscina)
1407	KT025282	Trouessartia rosterii	Sturnus unicolor	3352155	Jorge Doña	Spain	Andalusia	Lora
1443	KT025283	Trouessartia rosterii	Sturnus unicolor	3352158	Jorge Doña	Spain	Andalusia	Lora
1406	KT025284	Trouessartia rosterii	Sturnus unicolor	3352155	Jorge Doña	Spain	Andalusia	Lora
1410	KT025285	Trouessartia rosterii	Sturnus unicolor	3352158	Jorge Doña	Spain	Andalusia	Lora
1442	KT025286	Trouessartia rosterii	Sturnus unicolor	3352155	Jorge Doña	Spain	Andalusia	Lora
1414	KT025287	Trouessartia rosterii	Sturnus unicolor	3352158	Jorge Doña	Spain	Andalusia	Lora
1405	KT025288	Trouessartia rosterii	Sturnus unicolor	3352155	Jorge Doña	Spain	Andalusia	Lora
1408	KT025289	Trouessartia rosterii	Sturnus unicolor	3352155	Jorge Doña	Spain	Andalusia	Lora
851_C	KP193796	Trouessartia rosterii	Sturnus vulgaris	SVM-12-0507-4(2)	S.V.Mironov	Russia	Kaliningrad	Village_Rybachy
852_C	KP193795	Trouessartia rosterii	Sturnus vulgaris	SVM-12-0507-4(2)	S.V.Mironov	Russia	Kaliningrad	Village_Rybachy
855_C	KP193798	Trouessartia rosterii	Sturnus vulgaris	SVM-12-0504-4(2)	S.V.Mironov	Russia	Kaliningrad	Village_Rybachy
856_C	KP193797	Trouessartia rosterii	Sturnus vulgaris	SVM-12-0504-4(2)	S.V.Mironov	Russia	Kaliningrad	Village_Rybachy
